# Supplementary material for: Environmental colour pattern variation in Mediterranean Podarcis
Source: BMC Ecol Evol. 2024 Apr 25;24:53. doi: 10.1186/s12862-024-02242-1 (PMC11044340; doi:10.1186/s12862-024-02242-1)
Supplement: Supplementary file 1 — Supplementary Material 1 [file 12862_2024_2242_MOESM1_ESM.xlsx]

## Sheet: Hoja1
Origin	species	locality	sex
Internet Database	Podarcis_pityusensis	S`Illeta de Cala Salada	male
Internet Database	Podarcis_pityusensis	Es Vedranell	female
Internet Database	Podarcis_pityusensis	Es Vedranell	male
Internet Database	Podarcis_pityusensis	Sa Mesquida	male
Internet Database	Podarcis_pityusensis	S'Espardell de S'Espartar	female
Internet Database	Podarcis_pityusensis	Illa Bleda Plana	male
Internet Database	Podarcis_pityusensis	Murada	male
Internet Database	Podarcis_pityusensis	Murada	-
Internet Database	Podarcis_pityusensis	Bleda Na Bosc	male
Internet Database	Podarcis_pityusensis	Illot d'es Caragoler	male
Internet Database	Podarcis_pityusensis	Illot d'es Caragoler	female
Internet Database	Podarcis_pityusensis	Es Freus-Negra Norte	male
Internet Database	Podarcis_pityusensis	Ses Margalides	female
Internet Database	Podarcis_pityusensis	Ses Margalides	male
Internet Database	Podarcis_pityusensis	Ses Margalides	male
Internet Database	Podarcis_pityusensis	Ses Margalides	female
Internet Database	Podarcis_pityusensis	S’Espartar	male
Internet Database	Podarcis_pityusensis	Sa Conillera	female
Author	Podarcis_pityusensis	Ibiza (island)	male
Author	Podarcis_pityusensis	Ibiza (island)	female
Author	Podarcis_pityusensis	Ibiza (island)	male
Internet Database	Podarcis_pityusensis	Formentera	female
Internet Database	Podarcis_pityusensis	Illa Redona de Ses Illetes	male
Internet Database	Podarcis_pityusensis	Illa Malvi Pla	male
Internet Database	Podarcis_pityusensis	Illa Malvi Rodó	male
Internet Database	Podarcis_pityusensis	Illa Gastaví	male
Internet Database	Podarcis_pityusensis	Illa Gastaví	female
Internet Database	Podarcis_pityusensis	Es Freus-Sa Torreta	female
Internet Database	Podarcis_pityusensis	Es Freus-Sa Torreta	male
Internet Database	Podarcis_pityusensis	Es Freus-Sa Torreta	male
Internet Database	Podarcis_pityusensis	Conill (Formentera)	male
Internet Database	Podarcis_pityusensis	Formentera	male
Internet Database	Podarcis_pityusensis	Formentera	male
Internet Database	Podarcis_pityusensis	Illa Redona de Ses Illetes	male
Internet Database	Podarcis_pityusensis	Formentera	male
Internet Database	Podarcis_pityusensis	Formentera	female
Internet Database	Podarcis_pityusensis	Formentera	male
Internet Database	Podarcis_pityusensis	Formentera	male
Internet Database	Podarcis_pityusensis	Formentera	male
Internet Database	Podarcis_pityusensis	Formentera	male
Internet Database	Podarcis_pityusensis	Formentera	male
Internet Database	Podarcis_pityusensis	Formentera	male
Internet Database	Podarcis_pityusensis	Formentera	female
Internet Database	Podarcis_pityusensis	Formentera	male
Internet Database	Podarcis_pityusensis	Formentera	male
Internet Database	Podarcis_pityusensis	Illa d'es Canar	male
Internet Database	Podarcis_pityusensis	Illa d'es Canar	male
Internet Database	Podarcis_pityusensis	Illa Grossa Sta Eularia	male
Internet Database	Podarcis_pityusensis	Illa Grossa Sta Eularia	female
Internet Database	Podarcis_pityusensis	Bleda Na Bosc	female
Internet Database	Podarcis_pityusensis	Bleda Na Bosc	male
Internet Database	Podarcis_pityusensis	Illa Bleda Plana	female
Internet Database	Podarcis_pityusensis	S’Espartar	male
Internet Database	Podarcis_pityusensis	Es Vedrà	female
Internet Database	Podarcis_pityusensis	Es Vedrà	male
Internet Database	Podarcis_pityusensis	Es Vedrà	male
Internet Database	Podarcis_pityusensis	Sa Conillera	male
Internet Database	Podarcis_pityusensis	Sa Conillera	female
Internet Database	Podarcis_pityusensis	Sa Conillera	female
Internet Database	Podarcis_pityusensis	Bleda Na Gorra	male
Internet Database	Podarcis_pityusensis	Ibiza (island)	female
Internet Database	Podarcis_pityusensis	Ibiza (island)	male
Internet Database	Podarcis_pityusensis	Ibiza (island)	male
Internet Database	Podarcis_pityusensis	Ibiza (island)	male
Internet Database	Podarcis_pityusensis	Tagomago	female
Internet Database	Podarcis_pityusensis	Tagomago	female
Internet Database	Podarcis_pityusensis	Tagomago	male
Internet Database	Podarcis_pityusensis	Dau Gran	female
Internet Database	Podarcis_pityusensis	Dau Gran	male
Internet Database	Podarcis_pityusensis	Illa Negra del Llevant	male
Internet Database	Podarcis_pityusensis	Escui de S’Espartar	male
Internet Database	Podarcis_pityusensis	Escui de S’Espartar	female
Internet Database	Podarcis_pityusensis	S'Espardell de S'Espartar	male
Internet Database	Podarcis_pityusensis	S'Espardell	male
Internet Database	Podarcis_pityusensis	S'Espardell	male
Internet Database	Podarcis_pityusensis	S'Espardell	male
Internet Database	Podarcis_pityusensis	S'Espardell	female
Internet Database	Podarcis_pityusensis	Ses Margalides	male
Internet Database	Podarcis_pityusensis	Ses Rates	male
Internet Database	Podarcis_pityusensis	Ses Margalides	female
Internet Database	Podarcis_pityusensis	Ses Margalides	female
Internet Database	Podarcis_pityusensis	Formentera	male
Internet Database	Podarcis_pityusensis	Ibiza	male
Internet Database	Podarcis_pityusensis	Formentera	male
Internet Database	Podarcis_pityusensis	Ibiza	male
Internet Database	Podarcis_pityusensis	Ibiza	female
Internet Database	Podarcis_pityusensis	Formentera	male
Internet Database	Podarcis_pityusensis	Formentera	male
Internet Database	Podarcis_pityusensis	Formentera	male
Internet Database	Podarcis_pityusensis	Formentera	female
Internet Database	Podarcis_pityusensis	Formentera	female
Internet Database	Podarcis_pityusensis	Ibiza	male
Internet Database	Podarcis_pityusensis	Formentera	male
Internet Database	Podarcis_pityusensis	Ibiza	male
Internet Database	Podarcis_pityusensis	Ibiza	male
Internet Database	Podarcis_pityusensis	Ibiza	male
Internet Database	Podarcis_bocagei	Vigo	male
Internet Database	Podarcis_bocagei	Praia de Afife	male
Internet Database	Podarcis_bocagei	Porto	male
Internet Database	Podarcis_bocagei	Vila Nova da Telha	male
Internet Database	Podarcis_bocagei	Ronfe	male
Internet Database	Podarcis_bocagei	Vigo	female
Internet Database	Podarcis_bocagei	Ferrol	female
Internet Database	Podarcis_bocagei	Lugo	female
Internet Database	Podarcis_bocagei	A Coruña	male
Internet Database	Podarcis_bocagei	Vila Nova de Gaia	male
Internet Database	Podarcis_bocagei	Labruge	male
Internet Database	Podarcis_bocagei	Felgueiras	male
Internet Database	Podarcis_bocagei	As Encrobas	female
Internet Database	Podarcis_bocagei	Castro Laboreiro	female
Internet Database	Podarcis_bocagei	Villanueva de Oscos	male
Internet Database	Podarcis_bocagei	Navia	female
Internet Database	Podarcis_bocagei	Guimarães	female
Internet Database	Podarcis_bocagei	As Hortas	female
Internet Database	Podarcis_bocagei	Vila Nova de Gaia	male
Internet Database	Podarcis_bocagei	Lugo	female
Internet Database	Podarcis_bocagei	Fão	female
Internet Database	Podarcis_bocagei	Lavra	female
Internet Database	Podarcis_bocagei	La Coruña	female
Internet Database	Podarcis_bocagei	Fão	male
Internet Database	Podarcis_bocagei	Vila Nova de Gaia	male
Internet Database	Podarcis_bocagei	Lugo	male
Internet Database	Podarcis_bocagei	Navia	female
Internet Database	Podarcis_bocagei	Folguiera	female
Internet Database	Podarcis_bocagei	Boal	female
Internet Database	Podarcis_bocagei	Villayón	male
Internet Database	Podarcis_bocagei	Afurada	male
Internet Database	Podarcis_bocagei	Carreço	female
Internet Database	Podarcis_bocagei	Ría de El Ferrol	male
Internet Database	Podarcis_bocagei	Monte Pedroso	male
Internet Database	Podarcis_bocagei	Carnota	male
Internet Database	Podarcis_bocagei	Árvore	male
Internet Database	Podarcis_bocagei	Vila Nova de Gaia	male
Internet Database	Podarcis_bocagei	Vila Nova de Gaia	female
Internet Database	Podarcis_bocagei	Centro Lobo Iberico	female
Internet Database	Podarcis_bocagei	Camos (Nigrán)	male
Internet Database	Podarcis_bocagei	Labruge	female
Internet Database	Podarcis_bocagei	A Barcia(Pontevedra)	female
Internet Database	Podarcis_bocagei	A Barcia(Pontevedra)	male
Internet Database	Podarcis_bocagei	Lavra	male
Internet Database	Podarcis_bocagei	Cambre (La Coruña)	female
Internet Database	Podarcis_bocagei	Pontevedra	female
Internet Database	Podarcis_bocagei	Malta e Canidelo	male
Internet Database	Podarcis_bocagei	Ponte de Porco	male
Internet Database	Podarcis_bocagei	Vila Nova de Gaia	female
Internet Database	Podarcis_bocagei	Chafé	male
Internet Database	Podarcis_bocagei	Ponte de Lima	female
Internet Database	Podarcis_bocagei	Allande	female
Internet Database	Podarcis_bocagei	Vila Chã	male
Internet Database	Podarcis_bocagei	Vila Chã	female
Internet Database	Podarcis_bocagei	Vila do Conde	male
Internet Database	Podarcis_bocagei	Vila Nova de Gaia	female
Author	Podarcis_bocagei	Fraguas do Eume	male
Internet Database	Podarcis_bocagei	Vila Pouca de Aguiar	male
Internet Database	Podarcis_bocagei	Vila Pouca de Aguiar	male
Author	Podarcis_bocagei	Fraguas do Eume	female
Internet Database	Podarcis_bocagei	Vila Nova de Gaia	female
Internet Database	Podarcis_bocagei	Arouca	male
Internet Database	Podarcis_bocagei	Parque da Cidade do Porto	male
Internet Database	Podarcis_carbonelli	Peniche	female
Internet Database	Podarcis_carbonelli	Berlenga	male
Internet Database	Podarcis_carbonelli	Berlenga	female
Internet Database	Podarcis_carbonelli	Berlenga	female
Internet Database	Podarcis_carbonelli	Vagos	male
Internet Database	Podarcis_carbonelli	Aveiro	male
Internet Database	Podarcis_carbonelli	Vouzela	male
Internet Database	Podarcis_carbonelli	Leiria	male
Internet Database	Podarcis_carbonelli	Vagos	male
Internet Database	Podarcis_carbonelli	Cascais	male
Internet Database	Podarcis_carbonelli	Berlenga	male
Internet Database	Podarcis_carbonelli	Aveiro	male
Internet Database	Podarcis_carbonelli	Doñana	female
Internet Database	Podarcis_carbonelli	Vilanova de Milfontes	male
Internet Database	Podarcis_carbonelli	Vilanova de Milfontes	female
Author	Podarcis_carbonelli	Aveiro	female
Author	Podarcis_carbonelli	Aveiro	male
Author	Podarcis_carbonelli	Aveiro	male
Internet Database	Podarcis_carbonelli	Doñana	male
Internet Database	Podarcis_carbonelli	Berlenga	female
Internet Database	Podarcis_carbonelli	Berlenga	female
Internet Database	Podarcis_carbonelli	Berlenga	female
Internet Database	Podarcis_carbonelli	Berlenga	female
Internet Database	Podarcis_carbonelli	Ovar	male
Internet Database	Podarcis_carbonelli	Peniche	male
Internet Database	Podarcis_cretensis	Crete	male
Internet Database	Podarcis_cretensis	Crete	male
Internet Database	Podarcis_cretensis	Crete	female
Internet Database	Podarcis_cretensis	Crete	male
Internet Database	Podarcis_cretensis	Crete	female
Internet Database	Podarcis_cretensis	Crete	male
Internet Database	Podarcis_cretensis	Crete	female
Internet Database	Podarcis_cretensis	Crete	male
Internet Database	Podarcis_cretensis	Chania	male
Internet Database	Podarcis_cretensis	Crete	male
Internet Database	Podarcis_cretensis	Crete	male
Internet Database	Podarcis_cretensis	Crete	female
Internet Database	Podarcis_cretensis	Crete	male
Internet Database	Podarcis_cretensis	Crete	female
Internet Database	Podarcis_cretensis	Crete	female
Internet Database	Podarcis_cretensis	Crete	male
Internet Database	Podarcis_cretensis	Crete	female
Internet Database	Podarcis_erhardii	Naxos	female
Internet Database	Podarcis_erhardii	Bujanovac	male
Internet Database	Podarcis_erhardii	Paros	male
Internet Database	Podarcis_erhardii	Folegandros	female
Internet Database	Podarcis_erhardii	Alonnisos	male
Internet Database	Podarcis_erhardii	Alonnisos	female
Internet Database	Podarcis_erhardii	Astipalaia	male
Internet Database	Podarcis_erhardii	Astipalaia	male
Internet Database	Podarcis_erhardii	Alonnisos	male
Internet Database	Podarcis_erhardii	Amorgos	female
Internet Database	Podarcis_erhardii	Mikonos	female
Internet Database	Podarcis_erhardii	Sithonia	male
Internet Database	Podarcis_erhardii	Mikonos	female
Internet Database	Podarcis_erhardii	Thera	female
Internet Database	Podarcis_erhardii	Alonnisos	female
Internet Database	Podarcis_erhardii	Thera	female
Internet Database	Podarcis_erhardii	Thera	male
Internet Database	Podarcis_erhardii	Syrna	male
Internet Database	Podarcis_erhardii	Thera	female
Internet Database	Podarcis_erhardii	Folegandros	female
Internet Database	Podarcis_erhardii	Achaea	male
Internet Database	Podarcis_erhardii	Cair	male
Internet Database	Podarcis_erhardii	Thera	male
Internet Database	Podarcis_erhardii	Alonnisos	female
Internet Database	Podarcis_erhardii	Alonnisos	male
Internet Database	Podarcis_erhardii	Alonnisos	female
Internet Database	Podarcis_erhardii	Alonnisos	female
Internet Database	Podarcis_erhardii	Mikonos	male
Internet Database	Podarcis_erhardii	Naxos	male
Internet Database	Podarcis_erhardii	Mikonos	male
Internet Database	Podarcis_erhardii	Alonnisos	male
Internet Database	Podarcis_erhardii	Thera	male
Internet Database	Podarcis_erhardii	Thera	female
Internet Database	Podarcis_erhardii	Amorgos	female
Internet Database	Podarcis_erhardii	Alonnisos	male
Internet Database	Podarcis_erhardii	Euboea	male
Internet Database	Podarcis_erhardii	Ioannina	male
Internet Database	Podarcis_erhardii	Astipalaia	female
Internet Database	Podarcis_erhardii	Naxos	female
Internet Database	Podarcis_erhardii	Andros	male
Internet Database	Podarcis_erhardii	Cair	male
Internet Database	Podarcis_erhardii	Ohrid	female
Internet Database	Podarcis_erhardii	Ohrid	male
Internet Database	Podarcis_erhardii	Naxos	male
Internet Database	Podarcis_erhardii	Khalkidiki	female
Internet Database	Podarcis_erhardii	Grevena	male
Internet Database	Podarcis_erhardii	Ohrid	male
Internet Database	Podarcis_erhardii	Alonnisos	female
Internet Database	Podarcis_erhardii	Alonnisos	male
Internet Database	Podarcis_erhardii	Alonnisos	female
Internet Database	Podarcis_erhardii	Alonnisos	female
Internet Database	Podarcis_erhardii	Alonnisos	female
Internet Database	Podarcis_erhardii	Thera	female
Internet Database	Podarcis_erhardii	Amorgos	male
Internet Database	Podarcis_erhardii	Amorgos	male
Internet Database	Podarcis_erhardii	Kira-Panagia	female
Internet Database	Podarcis_erhardii	Psathoura	female
Internet Database	Podarcis_erhardii	Sikinos	male
Internet Database	Podarcis_erhardii	Anafi	female
Internet Database	Podarcis_erhardii	Naxos	male
Internet Database	Podarcis_erhardii	Grevena	female
Internet Database	Podarcis_erhardii	Alonnisos	female
Internet Database	Podarcis_erhardii	Alonnisos	female
Internet Database	Podarcis_erhardii	Alonnisos	female
Internet Database	Podarcis_erhardii	Ampelos	male
Internet Database	Podarcis_erhardii	Kira-Panagia	female
Internet Database	Podarcis_erhardii	Serifos	male
Internet Database	Podarcis_erhardii	Serifos	male
Internet Database	Podarcis_erhardii	Astakida	male
Internet Database	Podarcis_erhardii	Pergousa	female
Internet Database	Podarcis_erhardii	Naxos	male
Internet Database	Podarcis_erhardii	Schoinoussa	male
Internet Database	Podarcis_erhardii	Alonnisos	male
Internet Database	Podarcis_erhardii	Alonnisos	female
Internet Database	Podarcis_erhardii	Thera	female
Internet Database	Podarcis_erhardii	Amorgos	male
Internet Database	Podarcis_erhardii	Paros	female
Internet Database	Podarcis_erhardii	Paros	male
Internet Database	Podarcis_erhardii	Antiparos	female
Internet Database	Podarcis_erhardii	Paros	male
Internet Database	Podarcis_erhardii	Alonnisos	female
Internet Database	Podarcis_erhardii	Sifnos	male
Internet Database	Podarcis_erhardii	Mikonos	female
Internet Database	Podarcis_erhardii	Alonnisos	male
Internet Database	Podarcis_erhardii	Tenos	male
Internet Database	Podarcis_erhardii	Tenos	female
Internet Database	Podarcis_erhardii	Tenos	male
Internet Database	Podarcis_erhardii	Tenos	male
Internet Database	Podarcis_erhardii	Amorgos	female
Internet Database	Podarcis_erhardii	Thera	male
Internet Database	Podarcis_erhardii	Mikonos	female
Internet Database	Podarcis_erhardii	Pieria	male
Internet Database	Podarcis_erhardii	Pieria	female
Internet Database	Podarcis_erhardii	Khalkidiki	male
Internet Database	Podarcis_erhardii	Skopelos	female
Internet Database	Podarcis_erhardii	Thera	female
Internet Database	Podarcis_erhardii	Evros	female
Internet Database	Podarcis_erhardii	Folegandros	male
Internet Database	Podarcis_erhardii	Delos	male
Internet Database	Podarcis_erhardii	Mikonos	female
Internet Database	Podarcis_erhardii	Mikonos	male
Internet Database	Podarcis_erhardii	Antiparos	female
Internet Database	Podarcis_erhardii	Paros	female
Internet Database	Podarcis_erhardii	Paros	male
Internet Database	Podarcis_erhardii	Paros	male
Internet Database	Podarcis_filfolensis	Linosa	male
Internet Database	Podarcis_filfolensis	Linosa	male
Internet Database	Podarcis_filfolensis	Linosa	male
Internet Database	Podarcis_filfolensis	Malta	male
Internet Database	Podarcis_filfolensis	Linosa	female
Internet Database	Podarcis_filfolensis	Malta	male
Internet Database	Podarcis_filfolensis	Malta	male
Internet Database	Podarcis_filfolensis	Gozo	female
Internet Database	Podarcis_filfolensis	Comino	male
Internet Database	Podarcis_filfolensis	Comino	male
Internet Database	Podarcis_filfolensis	Malta	male
Internet Database	Podarcis_filfolensis	Malta	female
Internet Database	Podarcis_filfolensis	Malta	female
Internet Database	Podarcis_filfolensis	Malta	female
Internet Database	Podarcis_filfolensis	Gozo	male
Internet Database	Podarcis_filfolensis	Gozo	female
Internet Database	Podarcis_filfolensis	Gozo	female
Internet Database	Podarcis_filfolensis	Gozo	male
Internet Database	Podarcis_filfolensis	Gozo	female
Internet Database	Podarcis_filfolensis	Malta	female
Internet Database	Podarcis_filfolensis	Malta	male
Internet Database	Podarcis_filfolensis	Malta	female
Internet Database	Podarcis_filfolensis	Gozo	male
Internet Database	Podarcis_filfolensis	Malta	male
Internet Database	Podarcis_filfolensis	Malta	female
Internet Database	Podarcis_filfolensis	Gozo	female
Internet Database	Podarcis_filfolensis	Malta	female
Internet Database	Podarcis_filfolensis	Malta	male
Internet Database	Podarcis_filfolensis	Malta	female
Internet Database	Podarcis_filfolensis	Malta	male
Internet Database	Podarcis_filfolensis	Malta	male
Internet Database	Podarcis_filfolensis	Gozo	male
Internet Database	Podarcis_filfolensis	Gozo	male
Internet Database	Podarcis_filfolensis	Gozo	male
Internet Database	Podarcis_filfolensis	Linosa	female
Internet Database	Podarcis_filfolensis	Linosa	female
Internet Database	Podarcis_filfolensis	Linosa	male
Internet Database	Podarcis_filfolensis	Linosa	female
Internet Database	Podarcis_filfolensis	Linosa	male
Internet Database	Podarcis_filfolensis	Linosa	male
Internet Database	Podarcis_filfolensis	Linosa	female
Internet Database	Podarcis_filfolensis	Linosa	male
Internet Database	Podarcis_filfolensis	Linosa	female
Internet Database	Podarcis_filfolensis	Linosa	male
Internet Database	Podarcis_filfolensis	Gozo	female
Internet Database	Podarcis_filfolensis	Linosa	male
Internet Database	Podarcis_filfolensis	Linosa	male
Internet Database	Podarcis_filfolensis	Linosa	male
Internet Database	Podarcis_filfolensis	Linosa	male
Internet Database	Podarcis_filfolensis	Linosa	male
Internet Database	Podarcis_filfolensis	Linosa	male
Internet Database	Podarcis_filfolensis	Linosa	male
Internet Database	Podarcis_filfolensis	Linosa	female
Internet Database	Podarcis_filfolensis	Linosa	male
Internet Database	Podarcis_filfolensis	Linosa	female
Internet Database	Podarcis_filfolensis	Linosa	male
Internet Database	Podarcis_filfolensis	Linosa	female
Internet Database	Podarcis_filfolensis	Linosa	male
Internet Database	Podarcis_filfolensis	Linosa	male
Internet Database	Podarcis_filfolensis	Linosa	male
Internet Database	Podarcis_filfolensis	Linosa	male
Internet Database	Podarcis_filfolensis	Linosa	female
Internet Database	Podarcis_filfolensis	Linosa	male
Internet Database	Podarcis_filfolensis	Linosa	male
Internet Database	Podarcis_filfolensis	Linosa	male
Internet Database	Podarcis_filfolensis	Linosa	female
Internet Database	Podarcis_filfolensis	Gozo	male
Internet Database	Podarcis_filfolensis	Linosa	male
Internet Database	Podarcis_filfolensis	Linosa	female
Internet Database	Podarcis_filfolensis	Linosa	female
Internet Database	Podarcis_filfolensis	Malta	male
Internet Database	Podarcis_filfolensis	Malta	female
Internet Database	Podarcis_gaigeae	Skyros	female
Internet Database	Podarcis_gaigeae	Skyros	male
Internet Database	Podarcis_gaigeae	Skyros	female
Internet Database	Podarcis_gaigeae	Skyros	male
Internet Database	Podarcis_gaigeae	Skyros	female
Internet Database	Podarcis_gaigeae	Mesa Diavatis	male
Internet Database	Podarcis_gaigeae	Skyros	female
Internet Database	Podarcis_gaigeae	Skyros	female
Internet Database	Podarcis_gaigeae	Skyros	male
Internet Database	Podarcis_gaigeae	Exo Diavatis	male
Internet Database	Podarcis_gaigeae	Lakkonisi	male
Internet Database	Podarcis_gaigeae	Skyros	female
Internet Database	Podarcis_gaigeae	Skyros	male
Internet Database	Podarcis_gaigeae	Skyros	male
Internet Database	Podarcis_guadarramae	Madrid	male
Internet Database	Podarcis_guadarramae	Avila	female
Internet Database	Podarcis_guadarramae	Arenas de San Pedro	male
Internet Database	Podarcis_guadarramae	Madrid	male
Internet Database	Podarcis_guadarramae	Avila	female
Internet Database	Podarcis_guadarramae	Segovia	male
Internet Database	Podarcis_guadarramae	Arenas de San Pedro	female
Internet Database	Podarcis_guadarramae	Arenas de San Pedro	male
Internet Database	Podarcis_guadarramae	Avila	female
Internet Database	Podarcis_guadarramae	Avila	female
Internet Database	Podarcis_guadarramae	Avila	female
Internet Database	Podarcis_guadarramae	Madrid	female
Internet Database	Podarcis_guadarramae	Alpedrete	female
Internet Database	Podarcis_guadarramae	Garganta de los Infiernos	female
Internet Database	Podarcis_guadarramae	Avila	male
Internet Database	Podarcis_guadarramae	Segovia	female
Internet Database	Podarcis_guadarramae	Arenas de San Pedro	male
Internet Database	Podarcis_guadarramae	Avila	female
Internet Database	Podarcis_guadarramae	Monbeltran	female
Internet Database	Podarcis_guadarramae	Madrid	female
Internet Database	Podarcis_guadarramae	Avila	female
Internet Database	Podarcis_guadarramae	Avila	male
Internet Database	Podarcis_guadarramae	Madrid	female
Internet Database	Podarcis_guadarramae	Avila	female
Internet Database	Podarcis_guadarramae	La Alberca	female
Internet Database	Podarcis_guadarramae	La Alberca	female
Internet Database	Podarcis_guadarramae	Gredos	male
Internet Database	Podarcis_guadarramae	Gredos	female
Internet Database	Podarcis_guadarramae	Gredos	female
Internet Database	Podarcis_guadarramae	San Ildefonso	female
Internet Database	Podarcis_guadarramae	Trujillo	male
Internet Database	Podarcis_guadarramae	Aldea del Fresno	female
Internet Database	Podarcis_guadarramae	Aldea del Fresno	male
Author	Podarcis_guadarramae	Madrid	female
Internet Database	Podarcis_guadarramae	Real Sitio de San Ildefonso	female
Internet Database	Podarcis_guadarramae	Jerte	male
Author	Podarcis_guadarramae	Madrid	female
Internet Database	Podarcis_guadarramae	Avila	female
Internet Database	Podarcis_guadarramae	Avila	male
Internet Database	Podarcis_guadarramae	Gredos	female
Internet Database	Podarcis_guadarramae	Salamanca	male
Internet Database	Podarcis_guadarramae	Madrid	female
Internet Database	Podarcis_hispanicus	Murcia	female
Internet Database	Podarcis_hispanicus	Laujar de Andarax	female
Internet Database	Podarcis_hispanicus	La Unión	female
Internet Database	Podarcis_hispanicus	Molinicos	male
Internet Database	Podarcis_hispanicus	Callosa de Segura	male
Internet Database	Podarcis_hispanicus	Sierra de Alcaraz	male
Internet Database	Podarcis_hispanicus	Sierra de Alcaraz	female
Internet Database	Podarcis_hispanicus	Almansa	female
Internet Database	Podarcis_hispanicus	Calnegre	female
Internet Database	Podarcis_hispanicus	Cabo de Gata	female
Internet Database	Podarcis_hispanicus	Murcia	female
Internet Database	Podarcis_hispanicus	Murcia	male
Internet Database	Podarcis_hispanicus	Laujar de Andarax	female
Internet Database	Podarcis_hispanicus	Parque natural de Sierra María-Los Vélez	female
Internet Database	Podarcis_hispanicus	Los Gallardos	male
Internet Database	Podarcis_hispanicus	Alcantarilla	female
Internet Database	Podarcis_hispanicus	Librilla	female
Internet Database	Podarcis_hispanicus	Laujar de Andarax	male
Internet Database	Podarcis_ionicus	Kefalonia	male
Internet Database	Podarcis_ionicus	Ioanina	male
Internet Database	Podarcis_ionicus	Ano Pedina	female
Internet Database	Podarcis_ionicus	Achaea	male
Internet Database	Podarcis_ionicus	Arta	male
Internet Database	Podarcis_ionicus	Sazan (Island)	female
Internet Database	Podarcis_ionicus	Epirus	female
Internet Database	Podarcis_ionicus	Corfú	female
Internet Database	Podarcis_ionicus	Epirus	male
Internet Database	Podarcis_ionicus	Arcadia	male
Internet Database	Podarcis_ionicus	Corfú	male
Internet Database	Podarcis_ionicus	Ithaca	female
Internet Database	Podarcis_ionicus	Feneos	male
Internet Database	Podarcis_ionicus	Corinth	male
Internet Database	Podarcis_ionicus	Ioanina	male
Internet Database	Podarcis_ionicus	Zakynthos	female
Internet Database	Podarcis_ionicus	Epirus	male
Internet Database	Podarcis_ionicus	Epirus	male
Internet Database	Podarcis_ionicus	Zakynthos	male
Internet Database	Podarcis_ionicus	Corfú	female
Internet Database	Podarcis_ionicus	Ioanina	male
Internet Database	Podarcis_lilfordi	Colom	male
Internet Database	Podarcis_lilfordi	Dragonera	male
Internet Database	Podarcis_lilfordi	Toro	female
Internet Database	Podarcis_lilfordi	Toro	male
Internet Database	Podarcis_lilfordi	Colom	male
Internet Database	Podarcis_lilfordi	Sargantana	male
Internet Database	Podarcis_lilfordi	Sargantana	male
Internet Database	Podarcis_lilfordi	Sargantana	female
Internet Database	Podarcis_lilfordi	Porros	female
Internet Database	Podarcis_lilfordi	Porros	male
Author	Podarcis_lilfordi	Illa Gran d’Addaia	female
Internet Database	Podarcis_lilfordi	Colom	male
Internet Database	Podarcis_lilfordi	Illa Petita d’Addaia	male
Internet Database	Podarcis_lilfordi	Illa Petita d’Addaia	female
Internet Database	Podarcis_lilfordi	Illa Petita d’Addaia	female
Internet Database	Podarcis_lilfordi	Carbonera	female
Internet Database	Podarcis_lilfordi	Escull de Binicodrell Gros	female
Internet Database	Podarcis_lilfordi	Escull de Binicodrell Petit	male
Internet Database	Podarcis_lilfordi	Sanitja	male
Internet Database	Podarcis_lilfordi	Sanitja	male
Author	Podarcis_lilfordi	Illa de l’Aire	male
Author	Podarcis_lilfordi	Illa de l’Aire	male
Internet Database	Podarcis_lilfordi	Na Moltona	male
Author	Podarcis_lilfordi	Illa de l’Aire	male
Author	Podarcis_lilfordi	Illa de l’Aire	male
Author	Podarcis_lilfordi	Illa de l’Aire	male
Author	Podarcis_lilfordi	Illa de l’Aire	male
Author	Podarcis_lilfordi	Illa del Rey	male
Author	Podarcis_lilfordi	Illa del Rey	female
Author	Podarcis_lilfordi	Illa del Rey	male
Author	Podarcis_lilfordi	Illa del Rey	female
Author	Podarcis_lilfordi	Illa Gran d’Addaia	female
Author	Podarcis_lilfordi	Illa Gran d’Addaia	male
Internet Database	Podarcis_lilfordi	Malgrats	male
Internet Database	Podarcis_lilfordi	Cabrera	male
Internet Database	Podarcis_lilfordi	Cabrera	male
Internet Database	Podarcis_lilfordi	Cabrera	male
Internet Database	Podarcis_lilfordi	Cabrera	female
Internet Database	Podarcis_lilfordi	Cabrera	female
Internet Database	Podarcis_lilfordi	Cabrera	male
Internet Database	Podarcis_lilfordi	Cabrera	female
Internet Database	Podarcis_lilfordi	Cabrera	male
Internet Database	Podarcis_lilfordi	Cabrera	male
Internet Database	Podarcis_lilfordi	Cabrera	male
Internet Database	Podarcis_lilfordi	Foradada	male
Internet Database	Podarcis_lilfordi	Cabrera	female
Internet Database	Podarcis_lilfordi	Cabrera	female
Internet Database	Podarcis_lilfordi	Dragonera	male
Internet Database	Podarcis_lilfordi	Dragonera	female
Internet Database	Podarcis_lilfordi	Dragonera	male
Internet Database	Podarcis_lilfordi	Dragonera	male
Internet Database	Podarcis_lilfordi	Dragonera	male
Internet Database	Podarcis_lilfordi	Dragonera	male
Internet Database	Podarcis_lilfordi	Illa Ravells	male
Internet Database	Podarcis_lilfordi	Illot d’en Mel	male
Internet Database	Podarcis_lilfordi	Dragonera	male
Internet Database	Podarcis_lilfordi	Illot d’en Mel	female
Internet Database	Podarcis_lilfordi	Carbó Petit	female
Internet Database	Podarcis_lilfordi	Dragonera	male
Internet Database	Podarcis_lilfordi	Dragonera	male
Internet Database	Podarcis_lilfordi	Dragonera	male
Internet Database	Podarcis_latastei	Zannone	female
Internet Database	Podarcis_levendis	Pori	male
Internet Database	Podarcis_levendis	Pori	male
Author	Podarcis_liolepis	Baix Llobregat	female
Internet Database	Podarcis_liolepis	Gorges de la Vis	male
Internet Database	Podarcis_liolepis	Cap de Coste	male
Internet Database	Podarcis_liolepis	Sauve	male
Internet Database	Podarcis_liolepis	Ivars	male
Internet Database	Podarcis_liolepis	Aiguèze	male
Internet Database	Podarcis_liolepis	Roujan	male
Internet Database	Podarcis_liolepis	Lieuran-lès-Béziers	male
Internet Database	Podarcis_liolepis	Lieuran-Cabrières	male
Internet Database	Podarcis_liolepis	Ardèche	male
Internet Database	Podarcis_liolepis	Combaillaux	female
Internet Database	Podarcis_liolepis	Gorge de Malleval	male
Internet Database	Podarcis_liolepis	Combaillaux	male
Internet Database	Podarcis_liolepis	Mas-de-Londres	female
Internet Database	Podarcis_liolepis	Vistabella del Maestrat	male
Internet Database	Podarcis_liolepis	Rosis	male
Internet Database	Podarcis_liolepis	Rosis	female
Internet Database	Podarcis_liolepis	Quintanalara	female
Internet Database	Podarcis_liolepis	Puertomingalvo	male
Internet Database	Podarcis_liolepis	Le Barcarès	female
Internet Database	Podarcis_liolepis	Le Barcarès	female
Internet Database	Podarcis_liolepis	Ferrières-les-Verreries	female
Internet Database	Podarcis_liolepis	Alcoi	female
Internet Database	Podarcis_liolepis	La Couvertoirade	male
Internet Database	Podarcis_liolepis	Benitachell	male
Internet Database	Podarcis_liolepis	Benitachell	male
Internet Database	Podarcis_liolepis	Benitachell	female
Internet Database	Podarcis_liolepis	Châteauneuf-du-Rhône	male
Internet Database	Podarcis_liolepis	Châteauneuf-du-Rhône	female
Internet Database	Podarcis_liolepis	Teulada	male
Internet Database	Podarcis_liolepis	Chauzon	male
Internet Database	Podarcis_liolepis	Arquettes-en-Val	male
Internet Database	Podarcis_liolepis	Marcols-les-Eaux	male
Internet Database	Podarcis_liolepis	Alcoi	female
Internet Database	Podarcis_liolepis	Serre de Mézard	female
Internet Database	Podarcis_liolepis	Malleval	female
Internet Database	Podarcis_liolepis	Pau	male
Internet Database	Podarcis_liolepis	Savassona	female
Internet Database	Podarcis_liolepis	Blanes	male
Internet Database	Podarcis_liolepis	Teulada	female
Internet Database	Podarcis_liolepis	Chauzon	male
Internet Database	Podarcis_liolepis	Chauzon	female
Internet Database	Podarcis_liolepis	Rouffiac-des-Corbières	male
Internet Database	Podarcis_liolepis	Sorède	male
Internet Database	Podarcis_liolepis	Foradada	male
Internet Database	Podarcis_liolepis	Beuda	male
Internet Database	Podarcis_liolepis	Lastours	male
Internet Database	Podarcis_liolepis	Carcasona	male
Internet Database	Podarcis_liolepis	Barcelona	female
Internet Database	Podarcis_liolepis	Ramales de la Victoria	male
Internet Database	Podarcis_liolepis	Foradada	male
Internet Database	Podarcis_liolepis	Buseu	male
Internet Database	Podarcis_liolepis	Alcoi	male
Internet Database	Podarcis_liolepis	Bàscara	female
Internet Database	Podarcis_liolepis	Vilopriu	female
Internet Database	Podarcis_liolepis	Vinuesa	male
Internet Database	Podarcis_liolepis	Vilopriu	male
Internet Database	Podarcis_liolepis	Ardèche	male
Internet Database	Podarcis_liolepis	Les Vans	male
Internet Database	Podarcis_liolepis	Carcassonne	female
Internet Database	Podarcis_liolepis	Lumpiaque	male
Internet Database	Podarcis_liolepis	Lumpiaque	male
Internet Database	Podarcis_liolepis	Mollerussa	male
Internet Database	Podarcis_liolepis	Palairac	female
Internet Database	Podarcis_liolepis	Sant Pere Pescador	female
Internet Database	Podarcis_liolepis	Riglos	male
Internet Database	Podarcis_liolepis	Cañada del Hoyo	female
Internet Database	Podarcis_liolepis	Monte Corona	male
Internet Database	Podarcis_liolepis	Lussan	male
Internet Database	Podarcis_liolepis	Torroella de Montgrí	male
Internet Database	Podarcis_liolepis	El Bruc	male
Internet Database	Podarcis_liolepis	Monte Corona	female
Internet Database	Podarcis_liolepis	Sant Mateu de Bages	female
Internet Database	Podarcis_liolepis	Monte Corona	male
Author	Podarcis_liolepis	Barcelona	male
Author	Podarcis_liolepis	Llagostera	female
Author	Podarcis_liolepis	Barcelona	male
Internet Database	Podarcis_liolepis	San Sebastian	male
Internet Database	Podarcis_liolepis	Hecho	male
Internet Database	Podarcis_liolepis	Bertiz	male
Author	Podarcis_liolepis	Gerona	female
Author	Podarcis_liolepis	Gerona	male
Author	Podarcis_liolepis	Gerona	male
Internet Database	Podarcis_liolepis	Caldes de Montbui	female
Internet Database	Podarcis_lusitanicus	Gouveia	male
Internet Database	Podarcis_lusitanicus	Ourense	male
Internet Database	Podarcis_lusitanicus	Pontevedra	male
Internet Database	Podarcis_lusitanicus	Vouzela	male
Internet Database	Podarcis_lusitanicus	Montalegre	female
Internet Database	Podarcis_lusitanicus	Vila Nova de Famalicão	male
Internet Database	Podarcis_lusitanicus	Manteigas	male
Internet Database	Podarcis_lusitanicus	Lagoa Comprida	male
Internet Database	Podarcis_lusitanicus	Montalegre	male
Internet Database	Podarcis_lusitanicus	Arouca	female
Internet Database	Podarcis_lusitanicus	São Pedro do Sul	male
Internet Database	Podarcis_lusitanicus	Gouveia	male
Internet Database	Podarcis_lusitanicus	Casgutierre	male
Internet Database	Podarcis_lusitanicus	Seia	male
Internet Database	Podarcis_lusitanicus	Viana do Castelo	male
Internet Database	Podarcis_lusitanicus	Lourido	male
Internet Database	Podarcis_lusitanicus	Cangas	female
Internet Database	Podarcis_lusitanicus	Rossas	female
Internet Database	Podarcis_lusitanicus	Melgaço	male
Internet Database	Podarcis_lusitanicus	Monte Córdova	male
Internet Database	Podarcis_lusitanicus	Sistelo	female
Internet Database	Podarcis_lusitanicus	Gondomar	male
Internet Database	Podarcis_lusitanicus	Manteigas	male
Internet Database	Podarcis_lusitanicus	Manteigas	male
Internet Database	Podarcis_lusitanicus	Sabugal	male
Internet Database	Podarcis_lusitanicus	São Romão	male
Internet Database	Podarcis_lusitanicus	Asturias	male
Internet Database	Podarcis_lusitanicus	Illa do Faro	male
Internet Database	Podarcis_lusitanicus	A Coruña	male
Internet Database	Podarcis_lusitanicus	Terras de Bouro	male
Internet Database	Podarcis_lusitanicus	Carvalhal de Vermilhas	male
Internet Database	Podarcis_lusitanicus	Illa do Faro	female
Internet Database	Podarcis_lusitanicus	Cortes do Meio	female
Author	Podarcis_lusitanicus	Manteigas	male
Internet Database	Podarcis_lusitanicus	Ribeira de Pena	female
Internet Database	Podarcis_lusitanicus	Ribeira de Pena	female
Internet Database	Podarcis_lusitanicus	Covelo de Paivó	female
Internet Database	Podarcis_lusitanicus	Cortes do Meio	female
Internet Database	Podarcis_lusitanicus	Viana do Castelo	male
Internet Database	Podarcis_lusitanicus	Ribeira de Pena	female
Internet Database	Podarcis_lusitanicus	Mézio	male
Internet Database	Podarcis_lusitanicus	Vouzela	male
Internet Database	Podarcis_lusitanicus	Miranda do Douro	female
Internet Database	Podarcis_lusitanicus	Canelas e Espiunca	female
Internet Database	Podarcis_lusitanicus	Manteigas	male
Internet Database	Podarcis_lusitanicus	Fundão	female
Internet Database	Podarcis_lusitanicus	Albergaria-a-Velha	female
Internet Database	Podarcis_lusitanicus	Tondela	male
Internet Database	Podarcis_lusitanicus	Arouca	male
Internet Database	Podarcis_lusitanicus	Vouzela	female
Internet Database	Podarcis_lusitanicus	Vila Nova de Gaia	female
Internet Database	Podarcis_lusitanicus	Terras de Bouro	male
Internet Database	Podarcis_lusitanicus	Albergaria-a-Velha	male
Internet Database	Podarcis_lusitanicus	Monte Aloia	male
Internet Database	Podarcis_lusitanicus	Arouca	female
Author	Podarcis_lusitanicus	Manteigas	male
Internet Database	Podarcis_lusitanicus	Queirã	male
Internet Database	Podarcis_lusitanicus	Montalegre	male
Author	Podarcis_lusitanicus	Serra da Estrela	male
Internet Database	Podarcis_lusitanicus	O Grove	female
Internet Database	Podarcis_lusitanicus	Seia	male
Internet Database	Podarcis_lusitanicus	São Romão	female
Internet Database	Podarcis_melisellensis	Funtana	male
Internet Database	Podarcis_melisellensis	Rijeka	male
Internet Database	Podarcis_melisellensis	Rijeka	female
Internet Database	Podarcis_melisellensis	Soboli	female
Internet Database	Podarcis_melisellensis	Cres (island)	male
Internet Database	Podarcis_melisellensis	Klis	female
Internet Database	Podarcis_melisellensis	Starigrad	male
Internet Database	Podarcis_melisellensis	Cres (island)	male
Internet Database	Podarcis_melisellensis	Cres (island)	female
Internet Database	Podarcis_melisellensis	Cres (island)	male
Internet Database	Podarcis_melisellensis	Lošinj (island)	male
Internet Database	Podarcis_melisellensis	Cres (island)	female
Internet Database	Podarcis_melisellensis	Podgora	male
Internet Database	Podarcis_melisellensis	Brac	female
Internet Database	Podarcis_melisellensis	Mljet (island)	male
Internet Database	Podarcis_melisellensis	Otok Drvenik Mali	male
Internet Database	Podarcis_melisellensis	Punat	male
Internet Database	Podarcis_melisellensis	Mljet (island)	male
Internet Database	Podarcis_melisellensis	Cres (island)	male
Internet Database	Podarcis_melisellensis	Otok Zlarin	female
Internet Database	Podarcis_melisellensis	Tucepi	female
Internet Database	Podarcis_melisellensis	Hvar (island)	female
Internet Database	Podarcis_melisellensis	Gorizia	male
Internet Database	Podarcis_melisellensis	Cres (island)	male
Internet Database	Podarcis_melisellensis	Lokva Rogoznica	female
Internet Database	Podarcis_melisellensis	Cres (island)	male
Internet Database	Podarcis_melisellensis	Cetinje	male
Internet Database	Podarcis_melisellensis	Brusnik (island)	male
Internet Database	Podarcis_melisellensis	Brusnik (island)	male
Internet Database	Podarcis_melisellensis	Brusnik (island)	male
Internet Database	Podarcis_melisellensis	Brusnik (island)	male
Internet Database	Podarcis_melisellensis	Vis (island)	male
Internet Database	Podarcis_melisellensis	Vis (island)	female
Internet Database	Podarcis_melisellensis	Mljet (island)	female
Internet Database	Podarcis_melisellensis	Vis (island)	male
Internet Database	Podarcis_melisellensis	Vis (island)	male
Internet Database	Podarcis_melisellensis	Cres (island)	female
Internet Database	Podarcis_melisellensis	Cres (island)	male
Internet Database	Podarcis_melisellensis	Cres (island)	male
Internet Database	Podarcis_melisellensis	Cres (island)	female
Internet Database	Podarcis_melisellensis	Cres (island)	male
Internet Database	Podarcis_melisellensis	Krk (island)	female
Internet Database	Podarcis_melisellensis	Krk (island)	male
Internet Database	Podarcis_melisellensis	Lošinj (island)	male
Internet Database	Podarcis_melisellensis	Bosnia ed Erzegovina	female
Internet Database	Podarcis_melisellensis	Starigrad	male
Internet Database	Podarcis_melisellensis	Otok Plavnik (island)	male
Internet Database	Podarcis_melisellensis	Dugi Otok	female
Internet Database	Podarcis_melisellensis	Podgora	male
Internet Database	Podarcis_melisellensis	Brac	male
Internet Database	Podarcis_melisellensis	Vrlika	female
Internet Database	Podarcis_melisellensis	Vrlika	male
Internet Database	Podarcis_melisellensis	Lošinj (island)	male
Internet Database	Podarcis_melisellensis	Mljet (island)	male
Internet Database	Podarcis_melisellensis	Mljet (island)	male
Internet Database	Podarcis_melisellensis	Nisko	male
Internet Database	Podarcis_milensis	Milos	female
Internet Database	Podarcis_milensis	Milos	male
Internet Database	Podarcis_milensis	Milos	male
Internet Database	Podarcis_milensis	Milos	female
Internet Database	Podarcis_milensis	Milos	female
Internet Database	Podarcis_milensis	Milos	male
Internet Database	Podarcis_milensis	Milos	male
Internet Database	Podarcis_milensis	Milos	male
Internet Database	Podarcis_milensis	Milos	female
Internet Database	Podarcis_muralis	Aspromonte	male
Internet Database	Podarcis_muralis	Vidrà	male
Internet Database	Podarcis_muralis	Nötsch	female
Internet Database	Podarcis_muralis	Nötsch	female
Internet Database	Podarcis_muralis	Oberschütt	female
Internet Database	Podarcis_muralis	Burgas	female
Internet Database	Podarcis_muralis	Ucka Nature Park	female
Internet Database	Podarcis_muralis	Nacionalni park Risnjak	female
Internet Database	Podarcis_muralis	Plase	female
Internet Database	Podarcis_muralis	Zlobin	female
Internet Database	Podarcis_muralis	Cres (island)	male
Author	Podarcis_muralis	Aspromonte	female
Internet Database	Podarcis_muralis	Chorefto	male
Internet Database	Podarcis_muralis	Lemos	female
Internet Database	Podarcis_muralis	Samothraki	female
Internet Database	Podarcis_muralis	Claut	female
Internet Database	Podarcis_muralis	Ohrid	male
Internet Database	Podarcis_muralis	Ohrid	female
Internet Database	Podarcis_muralis	Belgrade	female
Internet Database	Podarcis_muralis	Combefere	male
Internet Database	Podarcis_muralis	Ihringen	female
Internet Database	Podarcis_muralis	Heidelberg	male
Author	Podarcis_muralis	Pollino	male
Internet Database	Podarcis_muralis	Heidelberg	female
Internet Database	Podarcis_muralis	Castle of Rötteln	male
Internet Database	Podarcis_muralis	Breisach a.Rh	female
Internet Database	Podarcis_muralis	Cochem	male
Internet Database	Podarcis_muralis	Koblenz	female
Author	Podarcis_muralis	Sierra de Guadarrama	male
Internet Database	Podarcis_muralis	Cattolica	male
Internet Database	Podarcis_muralis	Misano Adriatico	male
Internet Database	Podarcis_muralis	Misano Adriatico	male
Internet Database	Podarcis_muralis	Misano Adriatico	female
Internet Database	Author	Cantabria	male
Internet Database	Podarcis_muralis	Aquileia	male
Internet Database	Podarcis_muralis	Sirmione	male
Internet Database	Podarcis_muralis	Sirmione	female
Internet Database	Podarcis_muralis	Sirmione	male
Internet Database	Podarcis_muralis	Monte Isola	female
Internet Database	Podarcis_muralis	Lago Maggiore	female
Internet Database	Podarcis_muralis	Isola Bella	male
Internet Database	Podarcis_muralis	Orta	male
Internet Database	Podarcis_muralis	Vellau	female
Internet Database	Podarcis_muralis	Peschiera del Garda	male
Author	Podarcis_muralis	Viego	male
Internet Database	Podarcis_muralis	Peschiera del Garda	female
Internet Database	Podarcis_muralis	Lido di Jesolo	female
Internet Database	Podarcis_muralis	San Marino	male
Internet Database	Podarcis_muralis	Bolsena	male
Internet Database	Podarcis_muralis	Montemarcello	male
Internet Database	Podarcis_muralis	Montemarcello	male
Internet Database	Podarcis_muralis	Montemarcello	female
Internet Database	Podarcis_muralis	Sammomme	male
Internet Database	Podarcis_muralis	Isola Maggiore	male
Internet Database	Podarcis_muralis	Isola Maggiore	male
Author	Podarcis_muralis	Port de la Bonaigua	male
Internet Database	Podarcis_muralis	Terni (Cascata delle Marmore)	male
Internet Database	Podarcis_muralis	Elba (island)	male
Internet Database	Podarcis_muralis	Elba (island)	male
Internet Database	Podarcis_muralis	Roma	male
Internet Database	Podarcis_muralis	Saurat	male
Internet Database	Podarcis_muralis	Oeschgen	male
Internet Database	Podarcis_muralis	Circourt-sur-Mouzon	female
Internet Database	Podarcis_muralis	Portofino	male
Author	Podarcis_muralis	Rascafría	male
Author	Podarcis_muralis	Belagua	female
Author	Podarcis_muralis	Vallter	male
Internet Database	Podarcis_peloponnesiacus	Santomeri	female
Internet Database	Podarcis_peloponnesiacus	Methoni	male
Internet Database	Podarcis_peloponnesiacus	Koroni	female
Internet Database	Podarcis_peloponnesiacus	Koroni	male
Internet Database	Podarcis_peloponnesiacus	Koroni	female
Internet Database	Podarcis_peloponnesiacus	Kalamata	female
Internet Database	Podarcis_peloponnesiacus	Elaionas	male
Internet Database	Podarcis_peloponnesiacus	Kardamili	male
Internet Database	Podarcis_peloponnesiacus	Agios Nikolaos	male
Internet Database	Podarcis_peloponnesiacus	Tseria	male
Internet Database	Podarcis_peloponnesiacus	Tseria	female
Internet Database	Podarcis_peloponnesiacus	Kaiafas	female
Internet Database	Podarcis_peloponnesiacus	Mystras	female
Internet Database	Podarcis_peloponnesiacus	Kardamili	male
Internet Database	Podarcis_peloponnesiacus	Messinia	male
Internet Database	Podarcis_peloponnesiacus	Aigio	male
Internet Database	Podarcis_peloponnesiacus	Chelmos	male
Internet Database	Podarcis_peloponnesiacus	Esparta	male
Internet Database	Podarcis_peloponnesiacus	Esparta	male
Internet Database	Podarcis_peloponnesiacus	Arcadia	female
Internet Database	Podarcis_peloponnesiacus	Kalamata	male
Internet Database	Podarcis_raffonei	Strombolicchio	male
Internet Database	Podarcis_raffonei	Strombolicchio	female
Internet Database	Podarcis_raffonei	Strombolicchio	male
Internet Database	Podarcis_raffonei	Scoglio Faraglione	male
Internet Database	Podarcis_raffonei	Strombolicchio	male
Author	Podarcis_siculus	Menorca	female
Internet Database	Podarcis_siculus	Troina	male
Internet Database	Podarcis_siculus	Cefalù	male
Internet Database	Podarcis_siculus	Milazzo	male
Internet Database	Podarcis_siculus	Trieste	male
Internet Database	Podarcis_siculus	Sortino	male
Internet Database	Podarcis_siculus	Sortino	male
Internet Database	Podarcis_siculus	Siracusa	male
Internet Database	Podarcis_siculus	Corse	male
Internet Database	Podarcis_siculus	Krk	male
Internet Database	Podarcis_siculus	Sassari	male
Internet Database	Podarcis_siculus	Corse	male
Internet Database	Podarcis_siculus	Borgo Bonsignore	male
Internet Database	Podarcis_siculus	Corse	female
Internet Database	Podarcis_siculus	Sortino	female
Internet Database	Podarcis_siculus	Dugi Otok	female
Internet Database	Podarcis_siculus	Dugi Otok	female
Internet Database	Podarcis_siculus	Pellestrina	female
Internet Database	Podarcis_siculus	Rieti	male
Internet Database	Podarcis_siculus	Split	male
Internet Database	Podarcis_siculus	San Giovanni in Fiore	male
Internet Database	Podarcis_siculus	San Giovanni in Fiore	female
Internet Database	Podarcis_siculus	Manfria	male
Internet Database	Podarcis_siculus	Borgo Bonsignore	male
Internet Database	Podarcis_siculus	Rab Otok	male
Internet Database	Podarcis_siculus	Santa Lucia del Mela	male
Internet Database	Podarcis_siculus	Albano Laziale	male
Internet Database	Podarcis_siculus	Krk	male
Internet Database	Podarcis_siculus	Rovigo	male
Internet Database	Podarcis_siculus	Capraia	male
Internet Database	Podarcis_siculus	Capraia	female
Internet Database	Podarcis_siculus	Bertoki	male
Internet Database	Podarcis_siculus	Furbara	female
Internet Database	Podarcis_siculus	Lido di Jesolo	female
Internet Database	Podarcis_siculus	Borgo Bonsignore	male
Internet Database	Podarcis_siculus	Letojanni	male
Internet Database	Podarcis_siculus	Massa	male
Internet Database	Podarcis_siculus	Grosseto	female
Internet Database	Podarcis_siculus	Rab	male
Internet Database	Podarcis_siculus	Porto Cesareo	male
Internet Database	Podarcis_siculus	Altamura	male
Internet Database	Podarcis_siculus	Laterza	male
Internet Database	Podarcis_siculus	Krk	male
Internet Database	Podarcis_siculus	Corse	male
Internet Database	Podarcis_siculus	Borgo Bonsignore	female
Internet Database	Podarcis_siculus	Palinuro	male
Internet Database	Podarcis_siculus	Ragusa	male
Internet Database	Podarcis_siculus	Ceccano	male
Internet Database	Podarcis_siculus	Giglio	female
Internet Database	Podarcis_siculus	Vibo Valentia	male
Internet Database	Podarcis_siculus	Olib otok	male
Internet Database	Podarcis_siculus	Corte San Vicenzo	female
Internet Database	Podarcis_siculus	Trapani	male
Internet Database	Podarcis_siculus	Serramezzana	male
Internet Database	Podarcis_siculus	Busto Arsizio	female
Internet Database	Podarcis_siculus	Borgo Bonsignore	male
Internet Database	Podarcis_siculus	Ripa Bianca di Jesi	male
Internet Database	Podarcis_siculus	Parco della Madonie	male
Internet Database	Podarcis_siculus	Malepasso	male
Internet Database	Podarcis_siculus	Corse	male
Internet Database	Podarcis_siculus	Florence	male
Internet Database	Podarcis_siculus	Butera	male
Internet Database	Podarcis_siculus	Teramo	male
Internet Database	Podarcis_siculus	Giglio	male
Internet Database	Podarcis_siculus	Cagliari	male
Internet Database	Podarcis_siculus	Giglio	male
Internet Database	Podarcis_siculus	Troina	male
Internet Database	Podarcis_siculus	Piansano	female
Internet Database	Podarcis_siculus	Nin	female
Internet Database	Podarcis_siculus	Cirella	male
Internet Database	Podarcis_siculus	Pantalica	male
Internet Database	Podarcis_siculus	Rome	male
Internet Database	Podarcis_siculus	Krk	male
Internet Database	Podarcis_siculus	Caprera	male
Internet Database	Podarcis_siculus	Ascoli Piceno	male
Internet Database	Podarcis_siculus	Foggia	male
Internet Database	Podarcis_siculus	Palinuro	male
Internet Database	Podarcis_siculus	Troina	female
Internet Database	Podarcis_siculus	Montecristo	female
Internet Database	Podarcis_siculus	Bertoki	male
Internet Database	Podarcis_siculus	Morigerati	male
Internet Database	Podarcis_siculus	Oristano	female
Internet Database	Podarcis_siculus	Capri	male
Internet Database	Podarcis_siculus	Cassino	male
Internet Database	Podarcis_siculus	Alvignano	female
Internet Database	Podarcis_siculus	Escolca	male
Internet Database	Podarcis_siculus	Sassari	male
Internet Database	Podarcis_siculus	Sassari	male
Internet Database	Podarcis_siculus	Fuimicino	female
Internet Database	Podarcis_siculus	Isernia	male
Internet Database	Podarcis_siculus	Pranu Muttedu	male
Internet Database	Podarcis_siculus	Otok Ist	male
Internet Database	Podarcis_siculus	Aquila	male
Internet Database	Podarcis_siculus	Favignana	male
Internet Database	Podarcis_siculus	Capri	female
Internet Database	Podarcis_siculus	Su Gologone	male
Internet Database	Podarcis_siculus	Dorgali	male
Internet Database	Podarcis_siculus	Cabras	male
Internet Database	Podarcis_siculus	Agrigento	male
Internet Database	Podarcis_siculus	Scogli di Apani	female
Internet Database	Podarcis_siculus	Verona	male
Internet Database	Podarcis_siculus	Olbia	female
Internet Database	Podarcis_siculus	Santa Teresa di Gallura	male
Internet Database	Podarcis_siculus	Cagliari	male
Internet Database	Podarcis_siculus	Riserva Naturale Orientata dello Zingaro	male
Internet Database	Podarcis_siculus	Pag Otok	male
Internet Database	Podarcis_siculus	Pag Otok	female
Internet Database	Podarcis_siculus	Paestum	male
Internet Database	Podarcis_siculus	Rome	male
Internet Database	Podarcis_siculus	Salerno	male
Author	Podarcis_siculus	Matera	female
Internet Database	Podarcis_siculus	Faraglioni	female
Internet Database	Podarcis_siculus	Tremiti Islands	female
Internet Database	Podarcis_siculus	Giannutri	male
Internet Database	Podarcis_siculus	Giannutri	male
Internet Database	Podarcis_siculus	Giannutri	male
Internet Database	Podarcis_siculus	Giannutri	male
Internet Database	Podarcis_siculus	Pizzo	male
Internet Database	Podarcis_siculus	Paestum	male
Internet Database	Podarcis_siculus	Paestum	male
Internet Database	Podarcis_siculus	Paestum	male
Author	Podarcis_siculus	Le Cesine	female
Internet Database	Podarcis_siculus	Positano	female
Internet Database	Podarcis_siculus	Ischia	male
Internet Database	Podarcis_siculus	Ischia	female
Internet Database	Podarcis_siculus	Ischia	male
Internet Database	Podarcis_siculus	Ischia	male
Internet Database	Podarcis_siculus	Ischia	male
Internet Database	Podarcis_siculus	Lipari	male
Author	Podarcis_siculus	Sardinia	male
Author	Podarcis_siculus	Sardinia	male
Author	Podarcis_siculus	Sardinia	male
Author	Podarcis_siculus	Palazzello	male
Author	Podarcis_siculus	Sicily	male
Author	Podarcis_siculus	Sicily	male
Internet Database	Podarcis_siculus	Sicily	male
Author	Podarcis_siculus	Menorca	male
Internet Database	Podarcis_siculus	Rabac	male
Internet Database	Podarcis_siculus	Rovinj	male
Internet Database	Podarcis_siculus	Krk	female
Internet Database	Podarcis_siculus	Krk	male
Internet Database	Podarcis_siculus	Krk	male
Internet Database	Podarcis_siculus	Krk	female
Internet Database	Podarcis_siculus	Saline di Priolo	male
Internet Database	Podarcis_siculus	Krk	male
Internet Database	Podarcis_siculus	Krk	male
Internet Database	Podarcis_siculus	Krk	male
Internet Database	Podarcis_siculus	Unije	male
Internet Database	Podarcis_siculus	Corse	male
Internet Database	Podarcis_siculus	Corse	female
Internet Database	Podarcis_siculus	Corse	female
Internet Database	Podarcis_siculus	Martinsicuro	male
Internet Database	Podarcis_siculus	Pineto	male
Internet Database	Podarcis_siculus	Castellana Grotte	male
Internet Database	Podarcis_siculus	Troina	male
Internet Database	Podarcis_siculus	Putignano	male
Internet Database	Podarcis_siculus	Putignano	female
Internet Database	Podarcis_siculus	Putignano	female
Internet Database	Podarcis_siculus	Peschici	male
Internet Database	Podarcis_siculus	Peschici	female
Internet Database	Podarcis_siculus	Peschici	female
Internet Database	Podarcis_siculus	Peschici	female
Internet Database	Podarcis_siculus	Riccione	male
Internet Database	Podarcis_siculus	Riccione	female
Internet Database	Podarcis_siculus	Bolsena	male
Internet Database	Podarcis_siculus	Troina	female
Internet Database	Podarcis_siculus	Bolsena	female
Internet Database	Podarcis_siculus	Lido Campomarino	female
Internet Database	Podarcis_siculus	Castiglione della Pescaia	male
Internet Database	Podarcis_siculus	Castiglione della Pescaia	female
Internet Database	Podarcis_siculus	Tuoro sul Trasimeno	male
Internet Database	Podarcis_siculus	Tuoro sul Trasimeno	female
Internet Database	Podarcis_siculus	Marzabotto	female
Internet Database	Podarcis_siculus	Caserta	male
Internet Database	Podarcis_siculus	Torricella	male
Internet Database	Podarcis_siculus	Vrana	male
Internet Database	Podarcis_siculus	Troina	female
Internet Database	Podarcis_siculus	Ischia	male
Internet Database	Podarcis_siculus	Capraia	male
Internet Database	Podarcis_siculus	Corse	female
Internet Database	Podarcis_siculus	San Michele Al Tagliamento	female
Internet Database	Podarcis_siculus	Lozovac	male
Internet Database	Podarcis_siculus	Ancona	female
Internet Database	Podarcis_siculus	Cassabile	male
Internet Database	Podarcis_siculus	Krk	female
Internet Database	Podarcis_siculus	Fantino	female
Internet Database	Podarcis_siculus	Roma	male
Internet Database	Podarcis_siculus	Troina	male
Internet Database	Podarcis_siculus	Matera	male
Internet Database	Podarcis_siculus	Krk	male
Internet Database	Podarcis_siculus	Montalbano Elicona	male
Internet Database	Podarcis_siculus	Premantura	male
Internet Database	Podarcis_siculus	Siracusa	female
Internet Database	Podarcis_siculus	Siracusa	male
Internet Database	Podarcis_siculus	Taormina	male
Internet Database	Podarcis_siculus	Potenza	male
Internet Database	Podarcis_siculus	Lido di Jesolo	female
Internet Database	Podarcis_siculus	Módena	male
Internet Database	Podarcis_thais	Monemvasia	male
Internet Database	Podarcis_thais	Monemvasia	female
Internet Database	Podarcis_thais	Monemvasia	female
Internet Database	Podarcis_thais	Monemvasia	male
Internet Database	Podarcis_thais	Monemvasia	male
Internet Database	Podarcis_thais	Monemvasia	male
Internet Database	Podarcis_thais	Monemvasia	male
Internet Database	Podarcis_thais	Monemvasia	male
Internet Database	Podarcis_thais	Neapoli Voion	male
Internet Database	Podarcis_thais	Corinth	male
Internet Database	Podarcis_thais	Argos	female
Internet Database	Podarcis_thais	Parnon	male
Internet Database	Podarcis_thais	Nauplia	male
Internet Database	Podarcis_thais	Mycenae	male
Internet Database	Podarcis_thais	Parnon	female
Internet Database	Podarcis_thais	Laconia	male
Internet Database	Podarcis_thais	Nafplio	female
Internet Database	Podarcis_thais	Monemvasia	male
Internet Database	Podarcis_thais	Monemvasia	male
Internet Database	Podarcis_thais	Monemvasia	male
Internet Database	Podarcis_thais	Monemvasia	male
Internet Database	Podarcis_tauricus	Lagym	female
Internet Database	Podarcis_tauricus	Prespa Lakes National Park	male
Internet Database	Podarcis_tauricus	Feodosiis'ka	male
Internet Database	Podarcis_tauricus	Feodosiis'ka	female
Internet Database	Podarcis_tauricus	Sudats'ka	female
Internet Database	Podarcis_tauricus	Chornomors'kyi	male
Internet Database	Podarcis_tauricus	Alushtyns'ka	male
Internet Database	Podarcis_tauricus	Alushtyns'ka	male
Internet Database	Podarcis_tauricus	Sirhan	male
Internet Database	Podarcis_tauricus	Sevastopol	male
Internet Database	Podarcis_tauricus	Sevastopol	male
Internet Database	Podarcis_tauricus	Karadag Nature Reserve	male
Internet Database	Podarcis_tauricus	Chornomors'kyi	female
Internet Database	Podarcis_tauricus	Kirklareli Merkez	female
Internet Database	Podarcis_tauricus	Gorod Feodosiya	male
Internet Database	Podarcis_tauricus	Sevastopol	male
Internet Database	Podarcis_tauricus	Frecatei	male
Internet Database	Podarcis_tauricus	Istria	male
Internet Database	Podarcis_tauricus	Sozopol	male
Internet Database	Podarcis_tauricus	Primorsko	female
Internet Database	Podarcis_tauricus	Tulcea	male
Internet Database	Podarcis_tauricus	Schebetovka	male
Internet Database	Podarcis_tauricus	Koktebel`	male
Internet Database	Podarcis_tauricus	Crimea	male
Internet Database	Podarcis_tauricus	Primorsko	female
Internet Database	Podarcis_tauricus	Muntii Macinului	female
Internet Database	Podarcis_tauricus	Crimea	female
Internet Database	Podarcis_tauricus	Greci	female
Author	Podarcis_tiliguerta	Monte Albo	female
Internet Database	Podarcis_tiliguerta	Corse	male
Internet Database	Podarcis_tiliguerta	Corse	female
Internet Database	Podarcis_tiliguerta	Oristano	male
Internet Database	Podarcis_tiliguerta	Corse	male
Internet Database	Podarcis_tiliguerta	Corse	female
Internet Database	Podarcis_tiliguerta	Corse	male
Internet Database	Podarcis_tiliguerta	Corse	female
Internet Database	Podarcis_tiliguerta	Oristano	female
Internet Database	Podarcis_tiliguerta	Oristano	male
Internet Database	Podarcis_tiliguerta	Olbia	male
Internet Database	Podarcis_tiliguerta	Corse	male
Internet Database	Podarcis_tiliguerta	Corse	male
Internet Database	Podarcis_tiliguerta	Spargi	male
Internet Database	Podarcis_tiliguerta	Corse	female
Internet Database	Podarcis_tiliguerta	Corse	male
Internet Database	Podarcis_tiliguerta	Corse	female
Internet Database	Podarcis_tiliguerta	Nuoro	male
Internet Database	Podarcis_tiliguerta	Corse	female
Internet Database	Podarcis_tiliguerta	Olbia	male
Internet Database	Podarcis_tiliguerta	Sardinia	male
Internet Database	Podarcis_tiliguerta	Sardinia	male
Internet Database	Podarcis_tiliguerta	Sardinia	male
Internet Database	Podarcis_tiliguerta	Sardinia	male
Internet Database	Podarcis_tiliguerta	Sardinia	female
Internet Database	Podarcis_tiliguerta	San Gregorio	female
Internet Database	Podarcis_tiliguerta	Sardinia	male
Internet Database	Podarcis_tiliguerta	Sardinia	male
Author	Podarcis_tiliguerta	Caprera	female
Internet Database	Podarcis_tiliguerta	Capo S. Marco	male
Internet Database	Podarcis_tiliguerta	Urzelei	male
Internet Database	Podarcis_tiliguerta	Oristano	male
Internet Database	Podarcis_tiliguerta	Oristano	male
Internet Database	Podarcis_tiliguerta	Caprera	male
Internet Database	Podarcis_tiliguerta	Caprera	female
Internet Database	Podarcis_tiliguerta	Corse	male
Internet Database	Podarcis_tiliguerta	Corse	male
Internet Database	Podarcis_tiliguerta	Corse	female
Internet Database	Podarcis_tiliguerta	Corse	female
Author	Podarcis_tiliguerta	Galtelli	male
Internet Database	Podarcis_tiliguerta	Capo Testa	female
Internet Database	Podarcis_tiliguerta	Corse	male
Internet Database	Podarcis_tiliguerta	Corse	male
Internet Database	Podarcis_tiliguerta	Corse	female
Internet Database	Podarcis_tiliguerta	Corse	female
Internet Database	Podarcis_tiliguerta	Corse	male
Internet Database	Podarcis_tiliguerta	Corse	female
Internet Database	Podarcis_tiliguerta	Corse	female
Internet Database	Podarcis_tiliguerta	Sassari	male
Internet Database	Podarcis_tiliguerta	Corse	female
Author	Podarcis_tiliguerta	Limbara	male
Internet Database	Podarcis_tiliguerta	Corse	male
Internet Database	Podarcis_tiliguerta	Corse	male
Internet Database	Podarcis_tiliguerta	Corse	female
Internet Database	Podarcis_tiliguerta	Corse	female
Internet Database	Podarcis_tiliguerta	Corse	male
Internet Database	Podarcis_tiliguerta	Corse	male
Author	Podarcis_tiliguerta	Limbara	male
Internet Database	Podarcis_tiliguerta	Corse	male
Internet Database	Podarcis_tiliguerta	Corse	male
Internet Database	Podarcis_tiliguerta	Caprera	female
Author	Podarcis_tiliguerta	Taquisara	male
Internet Database	Podarcis_tiliguerta	Corse	male
Internet Database	Podarcis_tiliguerta	Corse	female
Author	Podarcis_tiliguerta	Baunei	male
Author	Podarcis_tiliguerta	Corse	female
Author	Podarcis_tiliguerta	Corse	female
Author	Podarcis_tiliguerta	Corse	male
Author	Podarcis_tiliguerta	Corse	male
Internet Database	Podarcis_tiliguerta	Porto Pozzo	female
Internet Database	Podarcis_tiliguerta	Marrubiu	female
Internet Database	Podarcis_tiliguerta	Corse	female
Internet Database	Podarcis_tiliguerta	Sassari	male
Internet Database	Podarcis_tiliguerta	Corse	female
Internet Database	Podarcis_tiliguerta	Corse	male
Internet Database	Podarcis_tiliguerta	Corse	male
Internet Database	Podarcis_tiliguerta	Cagliari	male
Internet Database	Podarcis_tiliguerta	Cagliari	male
Internet Database	Podarcis_tiliguerta	Nuoro	male
Internet Database	Podarcis_tiliguerta	Corse	male
Internet Database	Podarcis_tiliguerta	Corse	female
Internet Database	Podarcis_tiliguerta	Corse	male
Internet Database	Podarcis_tiliguerta	Corse	male
Internet Database	Podarcis_tiliguerta	Limbara	male
Internet Database	Podarcis_tiliguerta	Setti Ballas	male
Internet Database	Podarcis_tiliguerta	Porto Cervo	male
Internet Database	Podarcis_tiliguerta	Torre di Cala Domestica	female
Internet Database	Podarcis_tiliguerta	Corse	female
Internet Database	Podarcis_tiliguerta	Asinara	female
Internet Database	Podarcis_tiliguerta	Asinara	male
Internet Database	Podarcis_tiliguerta	Corse	male
Internet Database	Podarcis_tiliguerta	Caprera	male
Internet Database	Podarcis_tiliguerta	Corse	male
Internet Database	Podarcis_tiliguerta	Corse	female
Internet Database	Podarcis_tiliguerta	Corse	male
Internet Database	Podarcis_tiliguerta	Alguero	female
Internet Database	Podarcis_tiliguerta	Tempio	male
Internet Database	Podarcis_tiliguerta	Seulo	male
Internet Database	Podarcis_tiliguerta	Corse	male
Internet Database	Podarcis_tiliguerta	Tempio	male
Internet Database	Podarcis_tiliguerta	Asinara	male
Internet Database	Podarcis_tiliguerta	Alghero	female
Internet Database	Podarcis_tiliguerta	Corse	male
Internet Database	Podarcis_tiliguerta	Orgsolo	female
Internet Database	Podarcis_tiliguerta	Nuoro	female
Internet Database	Podarcis_tiliguerta	Corse	male
Internet Database	Podarcis_tiliguerta	Corse	female
Internet Database	Podarcis_tiliguerta	Corse	female
Internet Database	Podarcis_tiliguerta	Cagliari	male
Internet Database	Podarcis_tiliguerta	Urzulei	male
Internet Database	Podarcis_tiliguerta	Corse	female
Internet Database	Podarcis_tiliguerta	Corse	male
Internet Database	Podarcis_tiliguerta	Caprera	male
Internet Database	Podarcis_tiliguerta	Asinara	male
Internet Database	Podarcis_tiliguerta	Corse	female
Internet Database	Podarcis_tiliguerta	Corse	male
Internet Database	Podarcis_vaucheri	Algeria	male
Internet Database	Podarcis_vaucheri	Morocco	male
Internet Database	Podarcis_vaucheri	Spain	male
Internet Database	Podarcis_vaucheri	Spain	female
Internet Database	Podarcis_vaucheri	Spain	female
Internet Database	Podarcis_vaucheri	Spain	female
Internet Database	Podarcis_vaucheri	Spain	male
Internet Database	Podarcis_vaucheri	Spain	male
Internet Database	Podarcis_vaucheri	Spain	male
Internet Database	Podarcis_vaucheri	Algeria	male
Internet Database	Podarcis_vaucheri	Spain	male
Internet Database	Podarcis_vaucheri	Algeria	male
Internet Database	Podarcis_vaucheri	Spain	male
Internet Database	Podarcis_vaucheri	Morocco	female
Internet Database	Podarcis_vaucheri	Spain	male
Internet Database	Podarcis_vaucheri	Spain	male
Internet Database	Podarcis_vaucheri	Algeria	male
Internet Database	Podarcis_vaucheri	Spain	male
Internet Database	Podarcis_vaucheri	Spain	male
Internet Database	Podarcis_vaucheri	Morocco	female
Internet Database	Podarcis_vaucheri	Spain	male
Internet Database	Podarcis_vaucheri	Spain	male
Internet Database	Podarcis_vaucheri	Algeria	male
Internet Database	Podarcis_vaucheri	Spain	female
Internet Database	Podarcis_vaucheri	Morocco	male
Internet Database	Podarcis_vaucheri	Spain	male
Internet Database	Podarcis_vaucheri	Spain	male
Internet Database	Podarcis_vaucheri	Spain	female
Internet Database	Podarcis_vaucheri	Spain	female
Internet Database	Podarcis_vaucheri	Morocco	male
Internet Database	Podarcis_vaucheri	Morocco	male
Internet Database	Podarcis_vaucheri	Algeria	female
Internet Database	Podarcis_vaucheri	Spain	male
Internet Database	Podarcis_vaucheri	Algeria	female
Internet Database	Podarcis_vaucheri	Algeria	male
Internet Database	Podarcis_vaucheri	Spain	male
Internet Database	Podarcis_vaucheri	Spain	male
Internet Database	Podarcis_vaucheri	Spain	male
Internet Database	Podarcis_vaucheri	Spain	female
Internet Database	Podarcis_vaucheri	Morocco	male
Internet Database	Podarcis_vaucheri	Spain	male
Internet Database	Podarcis_vaucheri	Morocco	male
Internet Database	Podarcis_vaucheri	Spain	male
Internet Database	Podarcis_vaucheri	Spain	male
Internet Database	Podarcis_vaucheri	Torrecilla	male
Internet Database	Podarcis_vaucheri	Spain	male
Internet Database	Podarcis_vaucheri	Spain	female
Internet Database	Podarcis_vaucheri	Spain	female
Internet Database	Podarcis_vaucheri	Spain	male
Internet Database	Podarcis_vaucheri	Gibraltar	male
Internet Database	Podarcis_vaucheri	Spain	male
Internet Database	Podarcis_vaucheri	Gibraltar	male
Internet Database	Podarcis_vaucheri	Spain	male
Internet Database	Podarcis_vaucheri	Spain	male
Internet Database	Podarcis_vaucheri	Morocco	male
Internet Database	Podarcis_vaucheri	Algeria	male
Internet Database	Podarcis_vaucheri	Spain	female
Author	Podarcis_vaucheri	Morocco	female
Author	Podarcis_vaucheri	Morocco	female
Author	Podarcis_vaucheri	Tunisia	male
Internet Database	Podarcis_vaucheri	Morocco	male
Internet Database	Podarcis_vaucheri	Morocco	female
Internet Database	Podarcis_vaucheri	Morocco	female
Internet Database	Podarcis_virescens	Portugal	male
Internet Database	Podarcis_virescens	Portugal	female
Internet Database	Podarcis_virescens	Portugal	female
Internet Database	Podarcis_virescens	Portugal	male
Internet Database	Podarcis_virescens	Portugal	male
Internet Database	Podarcis_virescens	Portugal	male
Internet Database	Podarcis_virescens	Portugal	male
Author	Podarcis_virescens	Spain	male
Author	Podarcis_virescens	Portugal	male
Internet Database	Podarcis_virescens	Spain	male
Internet Database	Podarcis_virescens	Spain	female
Internet Database	Podarcis_virescens	Portugal	male
Internet Database	Podarcis_virescens	Portugal	female
Internet Database	Podarcis_virescens	Portugal	male
Internet Database	Podarcis_virescens	Spain	male
Internet Database	Podarcis_virescens	Portugal	male
Internet Database	Podarcis_virescens	Portugal	female
Internet Database	Podarcis_virescens	Portugal	female
Internet Database	Podarcis_virescens	Portugal	male
Internet Database	Podarcis_virescens	Portugal	female
Internet Database	Podarcis_virescens	Portugal	male
Internet Database	Podarcis_virescens	Portugal	male
Internet Database	Podarcis_virescens	Portugal	female
Internet Database	Podarcis_virescens	Portugal	female
Internet Database	Podarcis_virescens	Portugal	male
Internet Database	Podarcis_virescens	Spain	male
Internet Database	Podarcis_virescens	Portugal	male
Internet Database	Podarcis_virescens	Portugal	male
Internet Database	Podarcis_virescens	Portugal	male
Internet Database	Podarcis_virescens	Portugal	male
Internet Database	Podarcis_virescens	Spain	female
Internet Database	Podarcis_virescens	Spain	male
Internet Database	Podarcis_virescens	Spain	male
Internet Database	Podarcis_virescens	Portugal	male
Internet Database	Podarcis_virescens	Spain	male
Internet Database	Podarcis_virescens	Spain	male
Internet Database	Podarcis_virescens	Portugal	male
Internet Database	Podarcis_virescens	Portugal	male
Internet Database	Podarcis_virescens	Portugal	male
Internet Database	Podarcis_virescens	Spain	male
Internet Database	Podarcis_virescens	Portugal	male
Internet Database	Podarcis_virescens	Portugal	male
Internet Database	Podarcis_virescens	Portugal	female
Internet Database	Podarcis_virescens	Portugal	female
Internet Database	Podarcis_virescens	Portugal	female
Internet Database	Podarcis_virescens	Spain	male
Internet Database	Podarcis_virescens	Portugal	female
Internet Database	Podarcis_virescens	Portugal	female
Internet Database	Podarcis_virescens	Spain	male
Internet Database	Podarcis_virescens	Portugal	male
Internet Database	Podarcis_virescens	Portugal	male
Internet Database	Podarcis_virescens	Portugal	female
Internet Database	Podarcis_virescens	Portugal	male
Internet Database	Podarcis_virescens	Spain	male
Internet Database	Podarcis_virescens	Spain	female
Internet Database	Podarcis_virescens	Spain	male
Internet Database	Podarcis_virescens	Portugal	female
Internet Database	Podarcis_virescens	Portugal	male
Internet Database	Podarcis_virescens	Spain	female
Internet Database	Podarcis_virescens	Spain	female
Internet Database	Podarcis_virescens	Portugal	male
Internet Database	Podarcis_virescens	Portugal	male
Internet Database	Podarcis_virescens	Portugal	male
Internet Database	Podarcis_virescens	Portugal	female
Internet Database	Podarcis_virescens	Portugal	male
Internet Database	Podarcis_virescens	Portugal	male
Internet Database	Podarcis_virescens	Portugal	male
Internet Database	Podarcis_virescens	Portugal	male
Internet Database	Podarcis_virescens	Portugal	male
Internet Database	Podarcis_virescens	Portugal	male
Internet Database	Podarcis_virescens	Portugal	male
Internet Database	Podarcis_virescens	Portugal	male
Internet Database	Podarcis_virescens	Portugal	male
Internet Database	Podarcis_virescens	Portugal	male
Internet Database	Podarcis_virescens	Portugal	male
Internet Database	Podarcis_virescens	Spain	female
Internet Database	Podarcis_virescens	Portugal	male
Internet Database	Podarcis_virescens	Portugal	male
Internet Database	Podarcis_virescens	Portugal	male
Internet Database	Podarcis_virescens	Portugal	male
Internet Database	Podarcis_virescens	Portugal	female
Internet Database	Podarcis_virescens	Portugal	male
Internet Database	Podarcis_virescens	Spain	male
Internet Database	Podarcis_virescens	Spain	female
Internet Database	Podarcis_virescens	Portugal	male
Internet Database	Podarcis_virescens	Portugal	male
Internet Database	Podarcis_virescens	Portugal	male
Internet Database	Podarcis_virescens	Portugal	female
Internet Database	Podarcis_virescens	Portugal	male
Internet Database	Podarcis_virescens	Portugal	male
Internet Database	Podarcis_virescens	Portugal	female
Internet Database	Podarcis_virescens	Portugal	female
Internet Database	Podarcis_virescens	Portugal	male
Internet Database	Podarcis_virescens	Portugal	male
Internet Database	Podarcis_virescens	Portugal	male
Internet Database	Podarcis_virescens	Portugal	female
Internet Database	Podarcis_virescens	Portugal	male
Internet Database	Podarcis_virescens	Portugal	female
Internet Database	Podarcis_virescens	Spain	male
Internet Database	Podarcis_virescens	Portugal	female
Internet Database	Podarcis_virescens	Portugal	female
Internet Database	Podarcis_virescens	Spain	female
Internet Database	Podarcis_virescens	Spain	female
Internet Database	Podarcis_virescens	Portugal	female
Internet Database	Podarcis_virescens	Portugal	male
Internet Database	Podarcis_virescens	Spain	male
Internet Database	Podarcis_waglerianus	Sicily	female
Internet Database	Podarcis_waglerianus	Sicily	male
Internet Database	Podarcis_waglerianus	Sicily	female
Internet Database	Podarcis_waglerianus	Favignana	male
Internet Database	Podarcis_waglerianus	Favignana	male
Internet Database	Podarcis_waglerianus	Marettimo	female
Internet Database	Podarcis_waglerianus	Sicily	male
Internet Database	Podarcis_waglerianus	Sicily	female
Internet Database	Podarcis_waglerianus	Sicily	female
Internet Database	Podarcis_waglerianus	Sicily	female
Internet Database	Podarcis_waglerianus	Sicily	female
Internet Database	Podarcis_waglerianus	Sicily	female
Internet Database	Podarcis_waglerianus	Sicily	male
Internet Database	Podarcis_waglerianus	Sicily	male
Internet Database	Podarcis_waglerianus	Sicily	female
Author	Podarcis_waglerianus	Sicily	male
Internet Database	Podarcis_waglerianus	Sicily	female
Internet Database	Podarcis_waglerianus	Sicily	male
Internet Database	Podarcis_waglerianus	Sicily	female
Internet Database	Podarcis_waglerianus	Sicily	male
Internet Database	Podarcis_waglerianus	Sicily	female
Author	Podarcis_waglerianus	Sicily	male
Internet Database	Podarcis_waglerianus	Sicily	female
Internet Database	Podarcis_waglerianus	Sicily	female
Internet Database	Podarcis_waglerianus	Sicily	female
Internet Database	Podarcis_waglerianus	Sicily	female
Author	Podarcis_waglerianus	Sicily	female
